# Supplementary material for: Polyfunctionalized α-Phenyl-tert-butyl(benzyl)nitrones: Multifunctional Antioxidants for Stroke Treatment
Source: Antioxidants (Basel). 2022 Aug 31;11(9):1735. doi: 10.3390/antiox11091735 (PMC9495348; doi:10.3390/antiox11091735)
Supplement: Supplementary file 1 [file antioxidants-11-01735-s001.zip]

Archive with 1 entries (1 files):
- antioxidants-1883242-supplementary.pdf
